# Supplementary material for: In Silico Screening of Bacteriocin Gene Clusters within a Set of Marine Bacillota Genomes
Source: Int J Mol Sci. 2024 Feb 22;25(5):2566. doi: 10.3390/ijms25052566 (PMC10931772; doi:10.3390/ijms25052566)
Supplement: Supplementary file 1 [file ijms-25-02566-s001.zip]

Archive with 1 entries (1 files):
- ijms-2838454-supplementary.pdf
